# Supplementary material for: A Comparative Analysis of the Impact of Two Different Cognitive Aid Bundle Designs on Adherence to Best Clinical Practice in Simulated Perioperative Emergencies
Source: J Clin Med. 2024 Sep 5;13(17):5253. doi: 10.3390/jcm13175253 (PMC11395788; doi:10.3390/jcm13175253)
Supplement: Supplementary file 1 [file jcm-13-05253-s001.zip]

Archive with 1 entries (1 files):
- jcm-3155525-supplementary.pdf
